# Supplementary material for: Exploring interactions between Beauveria and Metarhizium strains through co-inoculation and responses of perennial ryegrass in a one-year trial
Source: PeerJ. 2022 Mar 21;10:e12924. doi: 10.7717/peerj.12924 (PMC8944343; doi:10.7717/peerj.12924)
Supplement: Supplemental Information 8 [file peerj-10-12924-s008.txt]

LOCUS       MZ520361                 576 bp    DNA     linear   PLN 08-JUL-2021
DEFINITION  Beauveria vermiconia strain P55 1 small subunit ribosomal RNA gene,
            partial sequence; internal transcribed spacer 1, 5.8S ribosomal RNA
            gene, and internal transcribed spacer 2, complete sequence; and
            large subunit ribosomal RNA gene, partial sequence.
ACCESSION   MZ520361
VERSION     MZ520361
KEYWORDS    .
SOURCE      Beauveria vermiconia
  ORGANISM  Beauveria vermiconia
            Eukaryota; Fungi; Dikarya; Ascomycota; Pezizomycotina;
            Sordariomycetes; Hypocreomycetidae; Hypocreales; Cordycipitaceae;
            Beauveria.
REFERENCE   1  (bases 1 to 576)
  AUTHORS   Vera,M., Zuern,S., Henriquez,C., Loncoman,C., Canales,J.,
            Waller,F., Basoalto,E. and Garnica,S.
  TITLE     Exploring interactions through co-inoculation of perennial ryegrass
            with Beauveria and Metarhizium
  JOURNAL   Unpublished
REFERENCE   2  (bases 1 to 576)
  AUTHORS   Garnica,S.
  TITLE     Direct Submission
  JOURNAL   Submitted (08-JUL-2021) Biochemistry and Microbiology Institute,
            University Austral of Chile, Isla Teja, Valdivia 5090000, Chile
COMMENT     ##Assembly-Data-START##
            Sequencing Technology :: Sanger dideoxy sequencing
            ##Assembly-Data-END##
FEATURES             Location/Qualifiers
     source          1..576
                     /organism="Beauveria vermiconia"
                     /mol_type="genomic DNA"
                     /strain="P55 1"
                     /host="Scarabeidae larva"
                     /culture_collection="NRRL:B-67993"
                     /db_xref="taxon:37996"
                     /country="Chile"
     misc_RNA        <1..>576
                     /note="contains small subunit ribosomal RNA, internal
                     transcribed spacer 1, 5.8S ribosomal RNA, internal
                     transcribed spacer 2, and large subunit ribosomal RNA"
ORIGIN      
        1 aaaagtcgta acaaggtctc cgttggtgaa ccagcggagg gatcattacc gagttttcaa
       61 ctcccaaacc cttatgtgaa cctacctatt gttgcttcgg cggactcgcc ccagcccgga
      121 cgcggactgg accagcggcc gccggggacc ctcaaactct tgtattacca gcatgttctg
      181 aatacgccgc aaggcaaaac aaaattaaaa ctttcaacaa cggatctctt ggctctggca
      241 tcgatgaaga acgcagcgaa acgcgataag taatgtgaat tgcagaatcc agtgaatcat
      301 cgaatctttg aacgcacatt gcgcccgcca gcattctggc gggcatgcct gttcgagcgt
      361 cattacaacc ctcgacttcc tgggccctag gaagtcggca ttggggatcg gcagcacacc
      421 gccggccctg aaatggagtg gcggcccgtc cgcggcgacc tctgcgtagt aatctaactc
      481 gcactggaac cccgacgtgg ccacgccgta aaacacccaa cttctgaacg ttgacctcga
      541 atcaggtagg actacccgct gaacttaagc atatca
//
LOCUS       MZ520362                 555 bp    DNA     linear   PLN 08-JUL-2021
DEFINITION  Metarhizium sp. strain M25 2 small subunit ribosomal RNA gene,
            partial sequence; internal transcribed spacer 1, 5.8S ribosomal RNA
            gene, and internal transcribed spacer 2, complete sequence; and
            large subunit ribosomal RNA gene, partial sequence.
ACCESSION   MZ520362
VERSION     MZ520362
KEYWORDS    .
SOURCE      Metarhizium sp.
  ORGANISM  Metarhizium sp.
            Eukaryota; Fungi; Dikarya; Ascomycota; Pezizomycotina;
            Sordariomycetes; Hypocreomycetidae; Hypocreales; Clavicipitaceae;
            Metarhizium; unclassified Metarhizium.
REFERENCE   1  (bases 1 to 555)
  AUTHORS   Vera,M., Zuern,S., Henriquez,C., Loncoman,C., Canales,J.,
            Waller,F., Basoalto,E. and Garnica,S.
  TITLE     Exploring interactions through co-inoculation of perennial ryegrass
            with Beauveria and Metarhizium
  JOURNAL   Unpublished
REFERENCE   2  (bases 1 to 555)
  AUTHORS   Garnica,S.
  TITLE     Direct Submission
  JOURNAL   Submitted (08-JUL-2021) Biochemistry and Microbiology Institute,
            University Austral of Chile, Isla Teja, Valdivia 5090000, Chile
COMMENT     ##Assembly-Data-START##
            Sequencing Technology :: Sanger dideoxy sequencing
            ##Assembly-Data-END##
FEATURES             Location/Qualifiers
     source          1..555
                     /organism="Metarhizium sp."
                     /mol_type="genomic DNA"
                     /strain="M25 2"
                     /host="Scarabeidae larva"
                     /culture_collection="NRRL:B-67994"
                     /db_xref="taxon:1884861"
                     /country="Chile"
     misc_RNA        <1..>555
                     /note="contains small subunit ribosomal RNA, internal
                     transcribed spacer 1, 5.8S ribosomal RNA, internal
                     transcribed spacer 2, and large subunit ribosomal RNA"
ORIGIN      
        1 aaagtcgtaa caaggtctcc gttggtgaac cagcggaggg atcattaccg agttatctaa
       61 ctcccaaccc ctgtgaacta tacctgtaac tgttgcttcg gcgggactct gcgcccgccg
      121 ggggacccaa accttctgta tttttataag tatcttctga gtggtaaaaa aaaaatgaat
      181 caaaactttt caacaacgga tctcttggtt ctggcatcga tgaagaacgc agcgaaatgc
      241 gataagtaat gtgaattgca gaattcagtg aatcatcgaa tctttgaacg cacattgcgc
      301 ccgtcagtat tctggcgggc atgcctgttc gagcgtcatt acgcccctca agtcccccgt
      361 ggacttggtg ttggggatcg gcgaggctgt ttgctcagcg cgccgtcccc taaatttatt
      421 ggcggtctcg ccgtggccct cctctgcgca gtagtaaaac actcgcaaca ggagcccggt
      481 gaggtccact gccgtaaaac cccccaactt tttatagttg acctcgaatc aggtaggact
      541 acccgctgaa cttaa
//
